# Supplementary material for: Characterization of the TCRβ repertoire of peripheral MR1-restricted MAIT cells in psoriasis vulgaris patients
Source: Sci Rep. 2023 Nov 28;13:20990. doi: 10.1038/s41598-023-48321-z (PMC10684872; doi:10.1038/s41598-023-48321-z)
Supplement: Supplementary file 3 — Supplementary Table S5. [file 41598_2023_48321_MOESM3_ESM.xlsx]

## Sheet: PV_pooled
.	TRBV1	TRBV10-1	TRBV10-2	TRBV10-3	TRBV11-1	TRBV11-2	TRBV11-3	TRBV12-1	TRBV12-2	TRBV12-3	TRBV12-4	TRBV12-5	TRBV13	TRBV14	TRBV15	TRBV16	TRBV17	TRBV18	TRBV19	TRBV2	TRBV20-1	TRBV21-1	TRBV23-1	TRBV24-1	TRBV25-1	TRBV27	TRBV28	TRBV29-1	TRBV3-1	TRBV3-2	TRBV30	TRBV4-1	TRBV4-2	TRBV4-3	TRBV5-1	TRBV5-3	TRBV5-4	TRBV5-5	TRBV5-6	TRBV5-7	TRBV5-8	TRBV6-1	TRBV6-2	TRBV6-3	TRBV6-4	TRBV6-5	TRBV6-6	TRBV6-7	TRBV6-8
TRBJ1-1	0	0.000990295	0.000500016	6.70124e-05	2.06192e-05	0.000162663	3.20743e-05	0	0	2.23375e-05	0.000120851	2.86378e-06	0.000150062	7.38855e-05	0.000298406	0	0	3.83746e-05	0.00316906	0.000131161	0.0328848	0.000172972	5.72756e-06	0.00068387	0.000117988	0.0011226	0.000567601	0.00172858	4.06657e-05	0	0.000434149	1.14551e-05	8.87771e-05	6.52942e-05	0.000347663	0	0.00016839	0.000179273	0.000109396	0	3.32198e-05	0.00651624	0.0047218	1.37461e-05	0.0031072	0.000774366	0.000265186	1.26006e-05	0
TRBJ1-2	1.20279e-05	0	1.31734e-05	0.000341935	0	0.000398065	7.44582e-06	0	0	5.72756e-05	0.000162663	0.000117415	0	7.21672e-05	0.000190728	4.00929e-06	0	6.30031e-06	0.000361982	7.33127e-05	0.00902491	0.00016839	4.58205e-06	0.000232539	5.3839e-05	0.000406084	0.000868298	0.000606548	3.55109e-05	4.00929e-06	0.00021192	3.72291e-05	3.37926e-05	0.00012257	0.000171827	9.16409e-06	9.6223e-05	0.000131161	0.000623158	0	6.87307e-06	0.00213523	0.00106189	9.73685e-06	0.00136488	0.00029726	0.000226811	0	0
TRBJ1-3	0	0	0.000260604	3.37926e-05	1.60372e-05	5.84211e-05	0	0	0	9.16409e-06	7.44582e-06	4.58205e-06	0	3.95201e-05	2.86378e-06	0	0	6.30031e-06	0.000105387	2.5774e-05	0.000226239	7.90403e-05	0	0.000327044	1.08824e-05	0.000186718	0.000104814	0.000261177	2.29102e-05	0	3.83746e-05	1.71827e-06	1.37461e-05	0.000210201	8.07586e-05	0	2.46285e-05	6.87307e-06	2.86378e-05	0	0	0.000217074	0.000190155	0	1.37461e-05	9.33592e-05	6.18576e-05	0	0
TRBJ1-4	0	0	0.000975976	8.93499e-05	0	2.00465e-05	2.17647e-05	8.01858e-06	0	2.1192e-05	3.60836e-05	0	0	5.61301e-05	0.000853406	0	0	6.30031e-06	0.000327616	1.94737e-05	0.000605976	1.14551e-05	3.60836e-05	9.39319e-05	0.000188437	0.000148916	0.00239412	9.8514e-05	5.09753e-05	2.29102e-06	0.000227957	2.5774e-05	4.18112e-05	9.33592e-05	0.000164954	0	3.37926e-05	0.000155217	1.31734e-05	0	0	0.000893499	0.000433003	0	2.1192e-05	9.96595e-05	0.000107678	2.29102e-06	0
TRBJ1-5	0	4.58205e-06	1.31734e-05	8.36223e-05	9.90867e-05	2.3483e-05	3.78019e-05	0	3.43653e-06	3.03561e-05	0.000183855	0	8.59134e-06	3.72291e-05	0.000428994	0	0	1.31734e-05	0.000970248	0.00084596	0.00582722	0.000261749	2.86378e-05	0.00031387	0.000292105	0.000641486	0.00200808	0.00180934	1.20279e-05	3.43653e-06	0.000449613	0.000133452	9.67957e-05	1.48916e-05	0.000254876	3.26471e-05	0.000199892	5.21208e-05	0.000193591	0	5.32663e-05	0.00265014	0.00622757	0.00164037	0.00592573	0.000411811	0.000527508	0	0
TRBJ1-6	0	2.5774e-05	0.000230248	9.73685e-05	1.43189e-05	4.58205e-05	0	0	0	8.41951e-05	1.20279e-05	1.14551e-06	0	3.20743e-05	0.000299551	0	0	0	0.00200923	8.13313e-05	0.00344169	0.00118446	1.83282e-05	4.06657e-05	0.00011226	0.00053209	0.00126865	0.000961084	3.37926e-05	0	0.000217074	4.58205e-06	2.40557e-05	5.72756e-05	3.15016e-05	0	4.18112e-05	4.75387e-05	0.000391192	0	0	0.0026026	0.00109683	0	0.00133051	0.000905527	0.00030127	1.71827e-06	0
TRBJ2-1	3.43653e-06	0.000776657	0.000264613	0.00385522	0.000292105	0.000834505	0.00019531	0	3.43653e-06	0.000326471	0.00021822	6.93034e-05	0.000160944	0.000320743	0.00580087	0	0	0.000130016	0.00740459	0.000965093	0.0359118	0.000540109	0.0108881	0.00533407	0.000197028	0.00105673	0.00732726	0.00733586	0.000337926	8.59134e-06	0.00110599	0.000379737	0.000957648	0.000961657	0.00117472	0.000451904	0.000404938	0.000707926	0.000451332	0	0.000111115	0.0173957	0.0223283	0.0142021	0.0354925	0.00361523	0.00168848	2.63468e-05	1.71827e-06
TRBJ2-2	0	0.00178184	0.00151379	0.00100748	5.1548e-06	0.00012257	0.000383174	0	0	4.6966e-05	0.000104814	2.46285e-05	6.81579e-05	9.96595e-05	0.011045	0	0	6.35759e-05	0.00142043	0.00102581	0.00838686	0.000990867	0.000105387	0.0317141	0.00357342	0.00512445	0.00603284	0.0021948	0.000604257	1.03096e-05	0.00177268	2.00465e-05	0.000199319	0.00011226	0.000424985	0.000325898	0.000147198	0.000136316	0.000282369	0	1.20279e-05	0.00840634	0.0128114	0.00977236	0.0365023	0.00352302	0.000815604	0	0
TRBJ2-3	2.29102e-06	0.000353963	0.0013792	0.00050288	9.04954e-05	0.00132593	0.000142043	0	0	7.90403e-05	0.000124861	3.09288e-05	0.000102523	0.000126006	0.0121567	0	0	0.000112833	0.00181449	0.000525217	0.00616514	0.000164381	0.00128755	0.00198345	0.000204474	0.00103841	0.0110107	0.00228358	0.000393483	3.26471e-05	0.000585356	2.1192e-05	0.000723963	0.000617431	0.00067127	9.73685e-06	0.000391192	0.000183282	0.000911254	0	3.49381e-05	0.00808903	0.0111865	0.00233112	0.0548706	0.00171254	0.00144506	0	0
TRBJ2-4	1.14551e-06	5.32663e-05	3.15016e-05	1.71827e-05	0	3.66564e-05	0	1.37461e-05	0	0.000184427	4.29567e-05	0	1.31734e-05	4.29567e-05	0.000248003	0	0	1.71827e-06	0.000466223	8.70589e-05	0.000847106	0.000225093	3.83746e-05	6.98762e-05	0	0.000171827	0.00757412	0.0005487	5.1548e-06	0	0	1.26006e-05	0.000177554	0.000335062	1.77554e-05	0.000187864	2.17647e-05	1.60372e-05	0.000120851	0	0	0.000223947	0.000286378	0	0.000278359	0.000238839	2.69195e-05	0	0
TRBJ2-5	0	0.00033678	8.30496e-05	0.000714226	6.81579e-05	0.000158653	0.00117701	0	1.43189e-05	0.000101951	0.000123715	1.60372e-05	0.000369427	0.000514335	0.00183855	0	0	5.09753e-05	0.000749737	0.000297833	0.0273903	0.000466796	0.00070048	0.000569892	0.000107678	0.000811595	0.00391249	0.000706208	0.000146625	3.20743e-05	0.000214783	0.0010092	0.0175177	0.000554428	0.000567028	5.95666e-05	0.000278932	4.6966e-05	0.000276068	0	2.52013e-05	0.00919387	0.00481229	0.000916982	0.00140669	0.000906672	0.000496579	0	0
TRBJ2-6	2.29102e-06	0.000114551	3.15016e-05	0.000616858	3.89474e-05	7.44582e-05	0	0	0	7.44582e-05	4.52477e-05	0	0.000174118	8.13313e-05	0.0407922	0	0	4.52477e-05	0.00285003	0.00173144	0.000789257	6.52942e-05	5.84211e-05	0.000343653	1.54644e-05	0.000355109	0.013576	0.00898997	0.000144907	0	0.00118446	5.04025e-05	0.000401502	0.00201381	0.000277787	0	0.000120279	2.3483e-05	9.16409e-06	0	4.46749e-05	0.00625621	0.00611932	0.00390047	0.00510898	0.00280249	0.000583065	0	0
TRBJ2-7	1.08824e-05	8.47678e-05	0.000293251	0.00588449	0.000973112	0.00104242	0.000433576	0	0	0.000335635	0.000196455	2.1192e-05	0.000763483	0.000560155	0.0106361	0	2.29102e-06	0.000236548	0.00345544	0.000638623	0.0537211	0.00604085	0.00121081	0.000759474	0.00150864	0.00140325	0.0105416	0.00670296	0.000126006	2.74923e-05	0.000418112	5.67028e-05	0.00103783	0.000639195	0.00222401	7.67493e-05	0.000544691	0.000365418	0.000593948	3.32198e-05	4.63932e-05	0.0113623	0.0140646	0.0027687	0.00128641	0.00377732	0.00303732	1.14551e-06	1.77554e-05
[truncated: 10 more columns]

## Sheet: Control_pooled
.	TRBV1	TRBV10-1	TRBV10-2	TRBV10-3	TRBV11-1	TRBV11-2	TRBV11-3	TRBV12-1	TRBV12-2	TRBV12-3	TRBV12-4	TRBV12-5	TRBV13	TRBV14	TRBV15	TRBV16	TRBV18	TRBV19	TRBV2	TRBV20-1	TRBV21-1	TRBV23-1	TRBV24-1	TRBV25-1	TRBV27	TRBV28	TRBV29-1	TRBV3-1	TRBV3-2	TRBV30	TRBV4-1	TRBV4-2	TRBV4-3	TRBV5-1	TRBV5-3	TRBV5-4	TRBV5-5	TRBV5-6	TRBV5-8	TRBV6-1	TRBV6-2	TRBV6-3	TRBV6-4	TRBV6-5	TRBV6-6	TRBV6-7	TRBV6-8	TRBV6-9	TRBV7-2
TRBJ1-1		0.000166696	0.000276282	0.00298663	1.23478e-05	4.01304e-05	3.39565e-05	5.65942e-06		6.5855e-05	0.000470761	1.13188e-05	3.1384e-05	4.32174e-05	0.000434746	5.14492e-07	1.80072e-05	0.00184806	0.000109587	0.0164298	0.000211971	5.24782e-05	0.000136855	2.00652e-05	0.000194993	0.00113188	0.00339205	4.88768e-05	0.000294804	0.000305609	3.4471e-05	3.29275e-05	7.97463e-05	0.00022792	6.17391e-06	7.71739e-06	4.93913e-05	4.01304e-05	4.11594e-05	0.00294547	0.0027654	0.00030458	0.00356852	0.000374036	0.00783778			7.20289e-06	9.20942e-05
TRBJ1-2	2.41811e-05	2.10942e-05	1.54348e-06	8.74637e-06		6.48261e-05		8.23188e-06	4.01304e-05	9.77536e-06	0.000149717	3.08695e-06	7.40869e-05	0.000299949	0.00031384	2.67536e-05	2.00652e-05	0.00064929	8.28333e-05	0.00176574	0.000437319	4.11594e-06	0.000169268	0.00023821	0.000506261	0.000459956	0.000245927	2.93261e-05	3.08695e-05	0.000123478	7.71739e-06	2.62391e-05	3.3442e-05	0.000143543	3.60145e-06	8.74637e-05	0.00010187	4.16739e-05		0.00123324	0.00180896	7.20289e-06	0.000673985	0.000262391	0.000201167			2.05797e-06	0.000138913
TRBJ1-3			5.65942e-06	4.32174e-05						5.14492e-07			6.6884e-06	3.03551e-05	2.72681e-05			0.000102898		0.000595782	3.49855e-05		6.22536e-05		0.000777398	0.00013171	5.04203e-05	1.13188e-05		1.08043e-05		2.05797e-06	6.8942e-05	7.71739e-06		4.73333e-05	2.93261e-05	3.60145e-06	3.08695e-06	0.00029892	5.86521e-05			8.43768e-05	0.000220203				0.000255188
TRBJ1-4			6.63695e-05	1.85217e-05		9.77536e-06	6.17391e-06			7.20289e-06	1.59493e-05			3.80724e-05	0.00209656		6.17391e-06	0.000134797	0.000119362	0.000277826	4.16739e-05	3.29275e-05	0.000117819	2.82971e-05	0.000115246	0.000410051	0.000586521	2.16087e-05		4.06449e-05	4.11594e-06	4.78478e-05	5.86521e-05	7.51159e-05		0.000105471	9.00362e-05	9.62101e-05		0.00046613	0.00338176		6.8942e-05	3.7558e-05	8.48913e-05				0.000126565
TRBJ1-5	7.71739e-06	0.000222775	0.000208884	0.000112674		9.26086e-06	9.77536e-06			4.32174e-05	7.35724e-05		8.02608e-05	0.00015229	0.00287293		8.74637e-06	0.000383811	0.000142	0.00666371	0.000207855	0.00015229	0.000185732	1.02898e-05	0.000171326	0.000810326	0.000419826	3.91014e-05	1.54348e-06	0.00022792	6.8942e-05	5.24782e-05	5.09348e-05	0.000129652	3.08695e-06	5.04203e-05	7.35724e-05	5.96811e-05	1.08043e-05	0.00262288	0.00975426	0.00180484	0.000926086	0.000202196	0.0001775	1.18333e-05			0.00019808
TRBJ1-6	1.02898e-05	9.67246e-05	0.0001065	2.26377e-05	7.20289e-06	1.13188e-05			1.54348e-06	5.65942e-06	2.93261e-05	2.05797e-06	2.05797e-05	9.31231e-05	0.000185217		1.23478e-05	0.000414681	2.57246e-05	0.0125392	4.63043e-05	8.48913e-05	2.57246e-05	0.000351913	0.000240268	0.00245413	0.00211919	2.05797e-05		0.00014663	5.65942e-06	2.77826e-05	0.000346253	7.56304e-05		3.39565e-05	5.65942e-06	8.74637e-06		0.00249272	0.00113085	1.28623e-05	0.000655978	0.000162065	4.06449e-05			2.57246e-06	5.96811e-05
TRBJ2-1	6.8942e-05	0.000419311	0.00852205	0.00326497	0.000379695	0.000385355	0.000193964	0.000174927		0.000316927	0.000267022	2.05797e-05	0.000147659	0.000245927	0.0150859	1.64638e-05	0.000138913	0.00908594	0.000362203	0.0597979	0.000515007	0.000198594	0.00161396	0.000260333	0.00105831	0.0179532	0.0048779	0.00015229	4.63043e-05	0.00208369	9.20942e-05	0.00119825	0.001633	0.000529927	8.28333e-05	0.00034008	0.000474362	0.00012708	5.04203e-05	0.0171794	0.0201095	0.00963542	0.0324979	0.00378049	0.000895217	3.18985e-05	8.90072e-05		0.00119465
TRBJ2-2	3.08695e-06	0.000586007	0.00116738	0.00210993	8.95217e-05	4.37319e-05	1.54348e-06	2.77826e-05		8.02608e-05	8.07753e-05		8.23188e-06		0.00642035		9.31231e-05	0.00154656	0.00332002	0.0102945	0.000104956	6.7913e-05	0.0238344	0.00402127	0.0023713	0.0127147	0.00172046	0.000491855		0.00191648	9.77536e-06	0.000268051	0.000503174	0.000665753		0.000368891	7.46014e-05	0.000243355	3.4471e-05	0.00796074	0.0163907	0.000456869	0.0166269	0.0015373	0.000486195				0.000483623
TRBJ2-3	1.23478e-05	0.00164483	0.000262391	0.00124198	0.000377637	0.000515007	4.88768e-05	1.02898e-06	5.14492e-07	0.000252616	6.37971e-05	5.65942e-06	0.000274224	0.000409536	0.00855447		4.21884e-05	0.00185372	0.000388956	0.00672647	0.00217373	0.000266507	0.00338999	0.000134797	0.000439891	0.0174001	0.00088184	0.000316927	0.000165667	0.000373522	2.41811e-05	0.0022864	0.00149872	0.000712572	2.93261e-05	0.000274224	0.000478478	0.000150232	4.37319e-05	0.0110096	0.0117351	0.0447886	0.0431757	0.00158464	0.00291048	2.00652e-05		9.26086e-06	0.00125536
TRBJ2-4		7.20289e-06	9.05507e-05	0.000761449			3.70435e-05			3.60145e-06			0.000362203		0.000862289		1.64638e-05	6.37971e-05	4.21884e-05	0.00361174	0.000200652	5.76232e-05	1.28623e-05	9.15797e-05	0.000123478	0.000419311	0.000330819	1.18333e-05	4.11594e-06			1.38913e-05	3.2413e-05	4.83623e-05			3.55e-05	2.21232e-05		0.000244898	0.00579627		4.63043e-05	3.03551e-05	2.31522e-05				0.000145601
TRBJ2-5	2.77826e-05	0.00157589	7.30579e-05	0.00090705	5.86521e-05	0.000188304	8.23188e-06	3.08695e-06		0.000120906	5.50507e-05		3.85869e-05	0.000245413	0.00194787		7.04855e-05	0.000555137	0.00011113	0.0194602	0.00303036	0.00104854	0.000269594	0.000130167	0.000474362	0.0046932	0.000563369	0.000164123		7.71739e-05	1.02898e-05	0.00105265	0.000210942	0.000744985	2.82971e-05	9.9297e-05	2.72681e-05	5.96811e-05	5.65942e-06	0.00192832	0.00532191	0.00157846	0.000985768	0.000660608	0.000707427	2.88116e-05	5.86521e-05	1.02898e-05	0.000712058
TRBJ2-6		1.85217e-05	0.00805387	0.00194324	0.00012142	1.69783e-05	1.54348e-06			8.33478e-05	0.000114217			7.71739e-06	0.0201341		0.00274636	0.00624491	7.92318e-05	0.00404134	0.00011113	0.000261877	0.000138398	0.000178529	0.00524165	0.0139767	0.00202041	0.000462014		0.000721318	0.000852	0.000494427	0.00449718	3.1384e-05		0.000457384	3.7558e-05	5.55652e-05	2.00652e-05	0.009816	0.0111244	0.00296811	0.00506518	0.00410514	0.000729036				0.000125022
TRBJ2-7	1.54348e-06	0.000925572	0.00188767	0.000830391	9.36376e-05	0.000113188	0.00124816		2.67536e-05	0.000398732	0.000221232	3.18985e-05	0.00164586	8.07753e-05	0.0129904		7.04855e-05	0.0012353	0.000673471	0.0665681	0.00168136	0.000612761	0.00054279	0.000503174	0.00203482	0.0129143	0.00709279	9.26086e-05	3.2413e-05	0.000583434	7.04855e-05	0.00101304	0.00205385	0.000795405	1.85217e-05	0.000272681	0.000154348	0.000629739	1.08043e-05	0.0124821	0.0250429	0.00391632	0.000893673	0.00312709	0.00143955	3.6529e-05	2.57246e-06	7.20289e-06	0.00120597
[truncated: 7 more columns]
