# Supplementary material for: Characterization of the TCRβ repertoire of peripheral MR1-restricted MAIT cells in psoriasis vulgaris patients
Source: Sci Rep. 2023 Nov 28;13:20990. doi: 10.1038/s41598-023-48321-z (PMC10684872; doi:10.1038/s41598-023-48321-z)
Supplement: Supplementary file 4 — Supplementary Table S6. [file 41598_2023_48321_MOESM4_ESM.xlsx]

## Sheet: Public in all
CDR3 (aa)	V	D	J	Occurences	Voillet et al., JCI Insight, 2018 (recirculating)	Eckle et al., J Exp Med, 2014 (healthy peripheral)	Howson et al., Nat Commun, 2018 (healthy peripheral)	Huang et al., Proc Natl Acad Sci U S A, 2019 (Mtb-activated CD8+CD69+CD154+TRAV1-2+)	Huang et al., Proc Natl Acad Sci U S A, 2019 (nonactivated CD8+CD161+CD69-CD137-CD154-TRAV1-2+)	Loh et al., J Immunol, 2020 (healthy peripheral)	Loh et al., J Immunol, 2020 (cord blood)	Loh et al., J Immunol, 2020 (spleen)	Rosati et al., Gut, 2022 (Chron's disease peripheral)	Rosati et al., Gut, 2022 (healthy peripheral)	Suliman et al., J Immunol, 2019 (healthy peripheral)	Sum		Liu et al., JID Innov, 2021 (PV lesional skin, shared bewteen PV, not among healthy)	Roesner et al., Allergy, 2022 (PV, peripheral CLA+)	Roesner et al., Allergy, 2022 (PV, peripheral CLA-)	Roesner et al., Allergy, 2022 (PV, lesional skin)	Harden et al., F1000Res, 2015 (PV, lesional skin)	Harden et al., F1000Res, 2015 (PV, non-lesional skin)	Harden et al., F1000Res, 2015 (healthy skin)	Zhang et al., Allergy, 2023 (PV, lesional skin, bulk TCR sequencing)	Zhang et al., Allergy, 2023 (PV, lesional skin, scTCR sequencing)	Zhang et al., Allergy, 2023 (PV, peripheral, sc TCR sequencing)	Zhang et al., Allergy, 2023 (healthy skin)	Sum
CASSYRDTGELFF	TRBV6-2	.	TRBJ2-2	13/15	1	0	1	0	0	1	0	0	0	1	0	4		0	1	1	0	0	0	0	1	0	0	0	3
CASSDRDTGELFF	TRBV6-4	.	TRBJ2-2	12/15	1	0	1	1	0	0	1	0	0	1	0	5		0	0	1	0	1	1	0	0	0	0	0	3
CASSELAGGPDTQYF	TRBV6-1	TRBD2	TRBJ2-3	12/15	1	0	1	1	0	0	0	0	0	1	0	4		1	1	0	0	0	0	1	1	1	1	1	7
CASSDSNTGELFF	TRBV6-4	.	TRBJ2-2	12/15	1	0	0	0	0	0	0	0	0	1	0	2		0	0	0	0	1	0	1	0	1	0	1	4
CASSDSSGANVLTF	TRBV28	.	TRBJ2-6	12/15	1	0	1	1	0	0	1	0	0	0	0	4		0	0	0	0	1	1	1	1	0	0	1	5
CSARLAGGQETQYF	TRBV20-1	TRBD2	TRBJ2-5	12/15	1	0	1	1	1	0	0	0	0	1	0	5		0	0	0	0	1	0	0	0	0	0	0	1
CASSDSSGSTDTQYF	TRBV6-4	TRBD2	TRBJ2-3	11/15	1	0	1	0	0	0	1	0	0	0	0	3		1	1	0	0	0	0	1	0	0	0	1	4
CASSETSGSTDTQYF	TRBV6-4	TRBD2	TRBJ2-3	11/15	1	0	1	1	0	0	0	0	0	0	0	3		0	1	0	0	0	0	0	1	0	0	0	2
CASSDSDTGELFF	TRBV6-4	.	TRBJ2-2	11/15	1	0	1	0	0	0	1	0	0	1	0	4		0	1	1	0	1	0	0	0	0	0	0	3
CSARQGDTEAFF	TRBV20-1	TRBD1	TRBJ1-1	11/15	0	0	1	1	0	0	0	0	0	0	0	2		1	1	0	0	0	0	0	0	0	0	0	2
CASSGTSGSTDTQYF	TRBV6-4	TRBD2	TRBJ2-3	11/15	1	0	1	0	0	0	1	0	0	0	0	3		0	0	1	0	0	0	0	0	0	0	0	1
* '1' indicates the presence, '0' indicates the absence of clonotype within published repertoire

## Sheet: Public in psoriasis
PUBLIC in PV (public in all excluded)
CDR3 (aa)	V	D	J	Occurences	Voillet et al., JCI Insight, 2018 (recirculating)	Eckle et al., J Exp Med, 2014 (healthy peripheral)	Howson et al., Nat Commun, 2018 (healthy peripheral)	Huang et al., Proc Natl Acad Sci U S A, 2019 (Mtb-activated CD8+CD69+CD154+TRAV1-2+)	Huang et al., Proc Natl Acad Sci U S A, 2019 (nonactivated CD8+CD161+CD69-CD137-CD154-TRAV1-2+)	Loh et al., J Immunol, 2020 (healthy peripheral)	Loh et al., J Immunol, 2020 (cord blood)	Loh et al., J Immunol, 2020 (spleen)	Rosati et al., Gut, 2022 (Chron's disease peripheral)	Rosati et al., Gut, 2022 (healthy peripheral)	Suliman et al., J Immunol, 2019 (healthy peripheral)	Sum		Liu et al., JID Innov, 2021 (PV lesional skin, shared bewteen PV, not among healthy)	Roesner et al., Allergy, 2022 (PV, peripheral CLA+)	Roesner et al., Allergy, 2022 (PV, peripheral CLA-)	Roesner et al., Allergy, 2022 (PV, lesional skin)	Harden et al., F1000Res, 2015 (PV, lesional skin)	Harden et al., F1000Res, 2015 (PV, non-lesional skin)	Harden et al., F1000Res, 2015 (healthy skin)	Zhang et al., Allergy, 2023 (PV, lesional skin, bulk TCR sequencing)	Zhang et al., Allergy, 2023 (PV, lesional skin, scTCR sequencing)	Zhang et al., Allergy, 2023 (PV, peripheral, sc TCR sequencing)	Zhang et al., Allergy, 2023 (healthy skin)	Sum
CASSYGTSGYEQYF	TRBV6-2	TRBD2	TRBJ2-7	6	1	0	0	0	0	0	0	0	0	1	0	2		0	1	0	1	1	1	0	0	0	0	0	4
CSARTGDTEAFF	TRBV20-1	TRBD1	TRBJ1-1	6	0	0	1	1	0	0	0	0	0	0	0	2		0	0	1	1	0	1	0	0	0	0	0	3
CASSDSSGSYNEQFF	TRBV6-4	TRBD2	TRBJ2-1	6	1	0	1	1	0	0	0	0	0	0	0	3		1	0	0	0	1	1	0	0	0	0	0	3
CASSELAGGQETQYF	TRBV6-1	TRBD2	TRBJ2-5	6	1	0	0	1	0	0	0	0	0	1	0	3		0	1	1	0	1	0	0	0	0	0	0	3
CASSEAGGTDTQYF	TRBV6-4	TRBD2	TRBJ2-3	6	0	0	1	1	0	0	0	0	0	0	0	2		0	0	0	0	0	0	0	0	0	0	0	0
CASSDSGGSYNEQFF	TRBV6-4	TRBD1	TRBJ2-1	6	0	0	1	1	0	0	0	0	0	1	0	3		0	1	0	0	0	0	0	0	0	0	0	1
CASSDNSGANVLTF	TRBV6-4	.	TRBJ2-6	5	1	0	0	1	0	0	1	1	0	1	0	5		0	1	1	1	1	0	0	1	0	0	0	5
CSARGDRDYEQYF	TRBV20-1	TRBD1	TRBJ2-7	5	0	0	1	1	0	0	0	0	0	1	0	3		0	0	0	0	1	0	0	0	0	0	0	1
CASSDSSTDTQYF	TRBV6-4	.	TRBJ2-3	5	1	0	1	1	0	0	0	0	0	0	0	3		1	1	1	1	0	1	0	1	0	0	0	6
CASSDTSGSTDTQYF	TRBV6-4	TRBD2	TRBJ2-3	5	1	0	1	0	0	0	1	0	0	0	0	3		0	0	1	0	0	1	0	0	0	0	0	2
CASSYSTSGGNEQFF	TRBV6-2	TRBD2	TRBJ2-1	5	0	0	1	0	0	0	0	0	0	0	0	1		0	0	1	1	0	0	0	0	0	0	0	2
CASSDRGTGELFF	TRBV6-4	.	TRBJ2-2	5	0	0	0	0	0	0	1	0	1	0	0	2		0	0	0	1	0	0	0	1	0	0	0	2
CASSDSTSGSNEQFF	TRBV6-4	TRBD2	TRBJ2-1	5	1	0	1	0	0	0	1	0	1	0	0	4		0	0	0	1	0	0	0	1	0	0	0	2
CASSEGSNQPQHF	TRBV6-4	.	TRBJ1-5	5	0	0	0	0	0	0	0	0	0	0	0	0		0	0	1	1	0	0	0	1	0	0	0	3
CASSAGDTGELFF	TRBV6-4	.	TRBJ2-2	5	0	0	1	1	0	0	0	0	0	1	0	3		0	0	1	1	0	0	1	1	0	0	1	5
CASSPTENTEAFF	TRBV6-4	.	TRBJ1-1	5	0	0	1	0	0	0	0	0	0	0	0	1		0	0	0	0	1	0	0	0	0	0	0	1
									0
PV-exclusive
CDR3 (aa)	V	D	J	Occurences
CSARTGDYGYTF	TRBV20-1	TRBD1	TRBJ1-2	5	0	0	1	0	0	0	0	0	0	0	0	1		0	0	1	0	0	0	0	0	0	0	0	1
CSAPGLADYNEQFF	TRBV20-1	TRBD2	TRBJ2-1	4	0	0	0	0	0	0	0	0	0	0	0	0		0	0	0	0	0	0	0	0	0	0	0	0
CASSVTSGGADTQYF	TRBV6-1	TRBD2	TRBJ2-3	4	0	0	0	1	0	0	0	0	0	0	0	1		0	0	0	0	0	0	0	0	0	0	0	0
CASSDSGGGTDTQYF	TRBV6-4	TRBD1	TRBJ2-3	4	0	0	1	0	0	0	0	0	0	0	0	1		0	0	0	1	1	1	1	1	0	0	1	6
CASSDAGGTDTQYF	TRBV6-4	TRBD2	TRBJ2-3	4	0	0	0	0	0	0	0	0	0	0	0	0		0	0	0	1	1	0	0	1	0	0	0	3

## Sheet: Public in controls
CDR3 (aa)	V	D	J	Occurences	Voillet et al., JCI Insight, 2018 (recirculating)	Eckle et al., J Exp Med, 2014 (healthy peripheral)	Howson et al., Nat Commun, 2018 (healthy peripheral)	Huang et al., Proc Natl Acad Sci U S A, 2019 (Mtb-activated CD8+CD69+CD154+TRAV1-2+)	Huang et al., Proc Natl Acad Sci U S A, 2019 (nonactivated CD8+CD161+CD69-CD137-CD154-TRAV1-2+)	Loh et al., J Immunol, 2020 (healthy peripheral)	Loh et al., J Immunol, 2020 (cord blood)	Loh et al., J Immunol, 2020 (spleen)	Rosati et al., Gut, 2022 (Chron's disease peripheral)	Rosati et al., Gut, 2022 (healthy peripheral)	Suliman et al., J Immunol, 2019 (healthy peripheral)	Sum		Liu et al., JID Innov, 2021 (PV lesional skin, shared bewteen PV, not among healthy)	Roesner et al., Allergy, 2022 (PV, peripheral CLA+)	Roesner et al., Allergy, 2022 (PV, peripheral CLA-)	Roesner et al., Allergy, 2022 (PV, lesional skin)	Harden et al., F1000Res, 2015 (PV, lesional skin)	Harden et al., F1000Res, 2015 (PV, non-lesional skin)	Harden et al., F1000Res, 2015 (healthy skin)	Zhang et al., Allergy, 2023 (PV, lesional skin, bulk TCR sequencing)	Zhang et al., Allergy, 2023 (PV, lesional skin, scTCR sequencing)	Zhang et al., Allergy, 2023 (PV, peripheral, bulk TCR sequencing)	Zhang et al., Allergy, 2023 (healthy skin)	Sum
CATSRDSSGANVLTF	TRBV15	.	TRBJ2-6	7/8	1	0	1	0	0	0	0	0	0	0	0	2		0	0	1	0	0	0	1	0	0	1	1	4
CASSYSDTGELFF	TRBV6-2	.	TRBJ2-2	6/8	1	0	1	0	0	0	0	0	0	0	0	2		0	0	1	1	1	0	0	0	0	0	0	3
CASSYGTSTDTQYF	TRBV6-3	.	TRBJ2-3	6/9	1	0	1	1	1	0	0	0	0	1	0	5		0	0	0	1	1	0	1	0	0	0	0	3
CASSYNSGANVLTF	TRBV6-2	.	TRBJ2-6	6/10	1	0	0	0	0	0	0	0	0	1	0	2		0	0	0	0	0	1	0	0	0	0	0	1
CASSELAGGYNEQFF	TRBV6-1	TRBD2	TRBJ2-1	6/11	1	0	1	0	0	0	0	0	0	1	0	3		1	0	1	1	1	0	0	1	0	1	0	6
CASSELAGGTDTQYF	TRBV6-4	TRBD2	TRBJ2-3	6/12	1	0	1	0	0	0	0	0	0	0	0	2		1	0	1	0	0	1	0	0	0	0	0	3

## Sheet: Total overlap 
	Liu et al., JID Innov, 2021 (PV lesional skin, shared bewteen PV, not among healthy)	Roesner et al., Allergy, 2022 (PV, peripheral CLA+)	Roesner et al., Allergy, 2022 (PV, peripheral CLA-)	Roesner et al., Allergy, 2022 (PV, lesional skin)	Harden et al., F1000Res, 2015 (PV, lesional skin)	Harden et al., F1000Res, 2015 (PV, non-lesional skin)	Harden et al., F1000Res, 2015 (healthy skin)	Zhang et al., Allergy, 2023 (PV, lesional skin, bulk TCR sequencing)	Zhang et al., Allergy, 2023 (PV, lesional skin, scTCR sequencing)	Zhang et al., Allergy, 2023 (PV, peripheral, bulk TCR sequencing)	Zhang et al., Allergy, 2023 (healthy skin)
Public in all clonotypes vs. Public clonotypes from literature_ overlap	28	162	278	216	211	66	62	175	15	27	53
